# Supplementary material for: Toward a Taxonomy for Adaptive Data Visualization in Analytics Applications
Source: Front Artif Intell. 2020 Mar 20;3:9. doi: 10.3389/frai.2020.00009 (PMC7861272; doi:10.3389/frai.2020.00009)
Supplement: Datasheet S1 — Study 1 raw data. [file Data_Sheet_1.xlsx]

## Sheet: Raw Data
Aufgabe	Viz Rec	Datensetbeschreibung		TN1				TN2				TN3				TN4				TN5				TN6				TN7				TN8				TN9				TN10				TN11				TN12
	Novice, Analysis			50			UXD	30			UXD	35			UXD	30			GD	45			UXD	47			UXD	47			P	50			GD	30			UXD	32			P	81			GD	30
			Description TN1	Encoding	Aggregation	Variable mapping	Stack / Group	Encoding	Aggregation	Variable mapping	Stack / Group	Encoding	Aggregation	Variable mapping	Stack / Group	Encoding	Aggregation	Variable mapping	Stack / Group	Encoding	Aggregation	Variable mapping	Stack / Group	Encoding	Aggregation	Variable mapping	Stack / Group	Encoding	Aggregation	Variable mapping	Stack / Group	Encoding	Aggregation	Variable mapping	Stack / Group	Encoding	Aggregation	Variable mapping	Stack / Group	Encoding	Aggregation	Variable mapping	Stack / Group	Encoding	Aggregation	Variable mapping	Stack / Group	Encoding	Aggregation
1	Single Bar Chart	1C,1N; 1:1	Pie Chart	Pie	-	-	-	Table (sorted)	-	-	-	Column	-	N->Y, C->X	-	Column (sorted)	-	N->Y, C->X	-	Column (Sorted)	-	N->Y, C->X	-	Column	-	N->Y, C->X	-	Bar (Sorted)	-	N->X, C->Y	-	Bar	-	C->Y, N->X	-	Bar	-	C->X, N->Y	-	Bar (Sorted)	-	N->X, C->Y	-	Column	-	N->Y, C->X	-	Column	-
2	C-M Bar Chart	3C,1N; 1:1	3D-Scatterplot (Kategorien auf Achsen skaliert)	Scatterplot (3D)	-	C1->X, C2->Y, C3->Z, N missing	-	Column	-	N->Y, C1-2->X, C3 Missing	Grouped	Column	-	N->Y, C1->X, C2-3 missing	Group	Column	-	N->Y, C1-3->X	-	Column	-	C1-3->X(Trellis), N->Y	Trellis	Column	-	N->Y, C1-3->X	Group	Sunburst	-	C->Layered Circles, N->Width of circle segments	-	Column	-	C1-3->X(Trellis), N->Y	-	3D Column	-	N->Y, C1->X, C2->Z, C3->Color	-	Node-Link	-	C1->Nodes, C2-3->Detailhover, N->Detailhover	-	Table with graphical representations	-	N->Circle Size, C1-2 Table, C3->Trellis	Trellis	Column	-
3	Matrix Scatter	1C,3N; 1:1	Gruppiertes Balkendiagramm mit 3 Y-Maßen	Column	-	N1-3->Y, C->X	Grouped	Map + Scaled Icons	Binning of variable sections, no continuous scaling	1C-> Map, N1-3 Icon Scaling	-	-	-	-	-	Bubble Chart	-	N1->X, N2->Y, N3->Size; C->Color		Map + Scaled Icons	-	C->Map, N1-3->Icon Size	-	Column	-	N1-3->Y(Trellis), C->X		Radar Chart	-	C-> Color, N1-3->Radar columns	-	Bar	-	C->Y, N1-3->X+Color	-	Map	-	N1-3->Color(Trellis), C->Map	-	Table	-	-	-	Map + Scaled Icons	-	C->Map, N1-3-> Icon Size	-	Line	-
4	C-N-M Bar Chart	3C, 3N; 1:1	Trellis Balken für numerische Variablen, eine Kategorie je Trellis + 2 Filterbars für die anderen Kategorien	Column	2C aggregated to filter bar	N1-3->Y(Trellis), C1->X, C2-3->Filter	Trellis	-	-	-	-	-	-	-	-	Column	-	N1-3->Y(Stacked), C1-3->X	-	Column	-	C1-3->X(Trellis), N->Y	Trellis	-	-	-	-	Radar Chart	-	C1-3->Radar Columns, N1-3 Radar Columns	-	Bubble Chart with icononographic addition	-	N1-3->Bubble Chart, C1->Color, C2-3->Iconography	-	Table	-	Table	-	Node-Link	Differences between the N of different Nodes are	C1-3->Nodes, N1-3->Missing (Relative differences between nodes on hover on line)	-	Icons	-	C1-2->Icons, C3->Trellis, N->tabular	Trellis	Column	-
5	Single Density Band	1C,1N; 1:n	Balkendiagramm	Column	-	C->X, N->Y	Grouped (All Meassures per category have unique bar)	-	-	-	-	Column	-	N->Y, C->X	Grouped (All Meassures per category have unique bar)	Column	Average of meassurements	N->Y, C->X	-	Bar	Average of meassurements	N->X, C->Y	-	Column	-	N->Y, C->X	Grouped (All Meassures per category have unique bar)	Column	-	N->Y, C->X	Grouped (All Meassures per category have unique bar)	Dot Plot with optional violion addition	-	C->X, N->Y	-	Dot Plot	Additional average	C->X, N->Y	-	Column	Average of meassurements	N->Y, C->X	-	Column	-	N->Y, C->X	Grouped (All Meassures per category have unique bar)	Column	Average of meassurements
6	Matrix Scatter	1C,3N; 1:n	Gruppiertes Balkendiagramm mit 3 Y-Maßen	Bar	Average of meassurements	C->Y, N1-3->X	Trellis	-	-	-	-	-	-	-	-	Map + small columns	-	C->Map, N1-3->Y	-	Column	Quotient N1/N2	N3->Y, N1/N2 ->Zahl, C->X	-	Column	-	N1-3->Y(Same Axes), C-> (Instanced)	Grouped (All Meassures per category have unique bar)	Column	-	C->X, N1-3->Y(Trellis)	Trellis	Scatterplot	-	N1->X, N2-3->Y (with different indicator shapes), C->Color	-	Bubble Chart	-	N1-3->Bubble, C->Color	-	Treemap	-	C->Color, N1->Size, N2-3-> Detailhover	-	Bubble Chart	-	N1->X, N2->Y, N3->Size, C->Color	-	Combined Column + Line	-
7	C-M Density Band	3C,1N; 1:n	Gruppiertes Balkendiagramm (2C) + 1 Filterbar für die andere Kategorie	Column	C aggregated to filter bar	C1-2->X, N ->Y	Grouped (All Meassures per category have unique bar)	-	-	-	-	Column	Average of meassurements	N->X, C1->Y, C2->Color, C3->Trellis	Trellis back to back	Column	-	C1-3->X, N->Y	-	Column	2C aggregated to filter bar	N->Y, C->X	-	Bar	-	N->X, C1-3->Y	Grouped (All Meassures per category have unique bar)	Pivot Table	-	Pivot	-	Dot Plot	-	C1-2->Y, C3->Color, N->X	-	-	-	-	-	Table	-	Table	-	Table	-	C1->X, C2->Y, C3->Color, N->tabular	-	Column	-
8	C-N-M Density Band	3C, 3N; 1:n	Gestapeltes Balkendiagramm mit 2 Filterbars	Column	2C aggregated to filter bar	C1->X, N1-3->Y (Stack)	Stacked	-	-	-	-	-	-	-	-	Column	-	C1-3->X, n->Y(Stacked)	-	-	-	-	-	Column	-	N1-3->Y(Same Axes), C1-2->X, C3-> Color	Stacked	Pivot Table	-	Pivot	-	Dot Plot	Ratio of N1 and N2 into one new variable	C1-2->Y, C3->Color, Nnew->X, N3 missing	-	-	-	-	-	Map + Table	C aggregated to filter bar	C1->Map, C2-3->Filter, N1-3->Detailhover Table		Map + Scaled Icons	-	C1->Map, C2-3->Icons, N1-3->Scaled Icons	-	-	-
9	Single Line Chart	1T,1N; 1:1	Liniendiagramm	Line	-	T->X, N->Y	-	-	-	-	-	Line	-	N->Y, C->X	-	Line	-	T->X, N->Y	-	Line	-	T->X, N->Y	-	Line	-	N->Y, T->X	-	Line	-	N->Y, T->X	-	Line	-	C1->Trellis, C2->Line Color, N->Y, T->X	-	Line	-	N->Y, T->X	-	Line	-	T->X, N->Y	-	Column	-	N->Y, T->X	-	-	-
10	C-N-M Line Chart	1T,3N; 1:1	Mehrere Liniendiagramm (relative Veränderung)	Line	Meassures converted to relative	T->X, N1-3->Y	Grouped	-	-	-	-	Line	-	N1-3->Y(Trellis), T->X	Trellis back to back	Column	-	C->X, N1-3->Y (Stacked)	-	Column	Quotient N1/N2	N3->Y, N1/N2->Zahl, C->X	-	Line	-	N1-3->Y(Same Axes), T->X	Stacked	Radar Chart	-	T->Color, N1-3->Radar Columns	-	-	-	-	-	Line	Take relative changes to overlay charts	T->X, N1-3->Y	-	Line	-	T->X, N1-3->Y (3 Scales)	-	Scatterplot with scaled Icons	-	T->X, N1->Y, N2-3->Scaled Icons	-	-	-
11	C-M Line Chart	2C,1T,1N; 1:1	Gruppiertes Balkendiagramm mit 2C auf der X-Achse für Kombination	Column	-	N->Y, C1-2->X, T->X	Grouped	-	-	-	-	Column	-	C1-2->X, N->Y, T->Trellis	Trellis	Column	-	T->X, C1-2->X, N->Y	-	-	-	-	-	Line	-	N1->Y, C1-2->Line Type, T->X	Stacked	Column	-	C1-2->X, N->Y, T->Trellis		-	-	-	-	Bar	-	T->X, C1->X, C2->Trellis, N->Y	-	Column	-	T->X, C1->Siding(Downwards or upwards), C2->Grouped, N->Y	Grouped	Table with graphical representations	-	T->X, C1->Y, C2->Color, N->Size	-	-	-
12	C-N-M Line Chart	1T,2C, 3N; 1:1	Trellis für numerische Variablen, Gruppiertes Balkendiagramm mit 2C auf der X-Achse für Kombination	Column	-	N1-3->Y(Trellis), C1-2->X, T->X	Trellis	-	-	-	-	-	-	-	-	-	-	-	-	-	-	-	-	Line	-	N1-3->Y(Same Axis), C1-2->Trellis, T->X	Trellis	Pivot Table	-	Pivot	-	-	-	-	-	Dot Plot	Additional average	T->X, N->Y	-	Map+Table	T aggregated to timeline	T->Timeline, C1->Map, C2->Table, N1-3->Table	-	Table with graphical representations	-	T->X, C1->Y, C2->Icon, N1-3->Scaled Icons	-	-	-
13	Single Density Band	1T,1N; 1:n	Dotplot mit verbundenen Mittelwerten	Dot Plot	Additional, connected averages	N->Y, T->X	-	-	-	-	-	Column	-	N->Y, T->X	Grouped (All Meassures per category have unique bar)	Line	Average of meassurements	T->X, N->Y	-	-	-	-	-	Boxplot	Boxplot	N->Y, C->X	-	Column	-	N->Y, T->X	Grouped (All Meassures per category have unique bar)	-	-	-	-	-	-	-	-	Line	Average of meassurements	T->X, N->Y	-	Column	-	T->X, N->Y	Grouped (All Meassures per category have unique bar)	-	-
14	C-N-M Density Band	1T,3N; 1:n	Filterbar für C, Gruppiertes Balkendiagramm für Werte zu jedem Messpunkt + zusätzliches Linienencoding für 1N	Combined Column / Line	T aggregated to filter bar	N1-2->Y(Bar), N3->Line, Instances of T->X	Grouped per meassuring instance	-	-	-	-	-	-	-	-	-	-	-	-	-	-	-	-	Dot Plot	-	N1-3->Y(Same Axis), T->X	Grouped (All Meassures per category have unique points)	Pivot Table	-	Pivot	-	-	-	-	-	-	-	-	-	Colmbined Colum / Line	Average of meassurements	T->X, N1-2 Y (same scale, grouped columns), N3->Y (line)	Grouped	Column	-	T->X, N1-2->Y, N3->Farbe	Grouped (All Meassures per category have unique bar)	-	-
15	C-M Density Band	2C, 1T,1N; 1:n	Gruppiertes Balkendiagramm (2C)	Column	Average of meassurements	T->X, C1-2->X, N->Y	Grouped	-	-	-	-	-	-	-	-	-	-	-	-	-	-	-	-	-	-	-	-	Pivot Table	-	Pivot	-	-	-	-	-	-	-	-	-	Pie	Trellis	C1->Trellis, C2->Pie shards, N->Size, T missing	-	Dot Plot	-	T->X, C1->Shape, C2->Color, N->Y	-	-	-
16	C-N-M Density Band	2C, 1T, 3N; 1:n	Stacked + Gruppiertes Balkendiagramm für Durchschnitte mit 2 Y-Maßen + 1 Filterbar	Column	Average of meassurements, 1C aggregated to Filter bar	T->X, C1->Stack, C2-> Filter, N1-2->Y, N3 missing	Grouped	-	-	-	-	-	-	-	-	-	-	-	-	-	-	-	-	Dot Plot	-	N1-3->Y(Same Axis), C1-2->Trellis; T->X	Grouped (All Meassures per category have unique points), Trellis	Pivot Table	-	Pivot	-	-	-	-	-	-	-	-	-	Column	C1 aggregated to filter bar	T->X, C1->Filter, C2->Column Groups, N1-3->Y (2 Scales)	-	3D-Surface (with panels instead of points)	-	T->X, N1-2->Y, N3->Z, C1->Color, C2->Trellis	Trellis + Grouped (All Meassures per category have unique bar)	-	-
[truncated: 18 more columns]

## Sheet: Aggregated Data
Aufgabe	Viz Rec	Datensetbeschreibung	TN1	TN2	TN3	TN4	TN5	TN6	TN7	TN8	TN9	TN10	TN11	TN12	TN13	TN14	TN15	TN16		Number of Results	Number of distinct results	Overlap quota
1	Single Bar Chart	1C,1N; 1:1	Pie	Table (sorted)	Column	Column (sorted)	Column (Sorted)	Column	Bar (Sorted)	Bar	Bar	Bar (Sorted)	Column	Column	Column	Bar (Sorted)	Column	Column		16	4	75
2	C-M Bar Chart	3C,1N; 1:1	Scatterplot (3D)	Column	Column	Column	Column	Column	Sunburst	Column	3D Column	NodeLink	Table with graphical representations	Column	Column	Line	Pivot	Heatmap		16	8	50
3	Matrix Scatter	1C,3N; 1:1	Column	Map + Scaled Icons		Bubble Chart	Map + Scaled Icons	Column	Radar Chart	Bar	Map	Table	Map + Scaled Icons	Line	Line	Map	Line	Column		15	7	53.3333
4	C-N-M Bar Chart	3C, 3N; 1:1	Column			Column	Column		Radar Chart	Bubble Chart with icononographic addition	Table	NodeLink	Icons	Column	Column	Column	Pivot	Scatterplot		13	8	38.4615
5	Single Density Band	1C,1N; 1:n	Column		Column	Column	Bar	Column	Column	Dot Plot with optional violion addition	Dot Plot	Column	Column	Column	Column	Column	Dot Plot	Dot Plot		15	3	80
6	Matrix Scatter	1C,3N; 1:n	Bar			Map + small columns	Column	Column	Column	Scatterplot	Bubble Chart	Treemap	Bubble Chart	Combined Column + Line	Line	Map	Scatterplot	Dot Plot		14	9	35.7143
7	C-M Density Band	3C,1N; 1:n	Column		Column	Column	Column	Bar	Pivot Table	Dot Plot		Table	Table	Column	Table	Map	Dot Plot	Heatmap		14	7	50
8	C-N-M Density Band	3C, 3N; 1:n	Column			Column		Column	Pivot Table	Dot Plot		Map + Table	Map + Scaled Icons		Radar	Map		Scatterplots		10	7	30
9	Single Line Chart	1T,1N; 1:1	Line		Line	Line	Line	Line	Line	Line	Line	Line	Column		Line	Line		Line		13	2	84.6154
10	C-N-M Line Chart	1T,3N; 1:1	Line		Line	Column	Column	Line	Radar Chart		Line	Line	Scatterplot with scaled Icons		Bubble Chart	Line		Combined Column / Line		12	5	58.3333
11	C-M Line Chart	2C,1T,1N; 1:1	Column		Column	Column		Line	Column		Bar	Column	Table with graphical representations		Violin Bar Chart	Column		Column		11	5	54.5455
12	C-N-M Line Chart	1T,2C, 3N; 1:1	Column					Line	Pivot Table		Dot Plot	Map+Table	Table with graphical representations		Scatterplot with scaled Icons	Bar		Line		9	8	11.1111
13	Single Density Band	1T,1N; 1:n	Dot Plot		Column	Line		Boxplot	Column			Line	Column		Column	Dot Plot		Dot Plot		10	4	60
14	C-N-M Density Band	1T,3N; 1:n	Combined Column / Line					Dot Plot	Pivot Table			Colmbined Colum / Line	Column		Combined Chart Line + Dot Plot	Column		Line		8	4	50
15	C-M Density Band	2C, 1T,1N; 1:n	Column						Pivot Table			Pie	Dot Plot		Line	Dot Plot		Column		7	5	28.5714
16	C-N-M Density Band	2C, 1T, 3N; 1:n	Column					Dot Plot	Pivot Table			Column	3DSurface (with panels instead of points)		Line	Table		Line		8	6	25

## Sheet: CSV
StimulusNr	NumberCategories	NumberNumerical	Cardinality	WithTime	Results	DistinctResults	OverlapQuota	SameQuota
1	1	1	1:1	0	16	4	75	100
2	3	1	1:1	0	16	8	50	100
3	1	3	1:1	0	15	7	53.3333	100
4	3	3	1:1	0	13	8	38.4615	100
5	1	1	1:n	0	15	3	80	100
6	1	3	1:n	0	14	9	35.7143	100
7	3	1	1:n	0	14	7	50	100
8	3	3	1:n	0	10	7	30	100
9	1	1	1:1	1	13	2	84.6154	100
10	1	3	1:1	1	12	5	58.3333	100
11	3	1	1:1	1	11	5	54.5455	100
12	3	3	1:1	1	9	8	11.1111	100
13	1	1	1:n	1	10	4	60	100
14	1	3	1:n	1	8	4	50	100
15	3	1	1:n	1	7	5	28.5714	100
16	3	3	1:n	1	8	6	25	100
