# Supplementary material for: Toward a Taxonomy for Adaptive Data Visualization in Analytics Applications
Source: Front Artif Intell. 2020 Mar 20;3:9. doi: 10.3389/frai.2020.00009 (PMC7861272; doi:10.3389/frai.2020.00009)
Supplement: Datasheet S3 — Study 3 raw data. [file Data_Sheet_3.xlsx]

## Sheet: Raw Data
	Retrieving Value	Filter	Compute derived value	Find extremum	Sort	Determine range	Characterize distribution	Find anomalies	Cluster	Correlate	Cat	Count
Analyze cost mixture in work packages	X	X		X	X		X		X		Analyze	6
Planning resources: Look up capacity and availability of working staff	X		X								Analyze	2
Analyse how many processes are not following the given path and cluster them into path variations	X	X	X					X	X		Analyze	5
Analyse the exception path clusters by their distribution of average additional process costs			X			X	X			X	Analyze	4
Analyse variations inside an exception path cluster regarding origin	X		X		X				X		Analyze	4
Forecast sales per country and subsidiary	X		X				X			X	Analyze	4
Analyze cost structure in products	X		X	X	X		X	X	X		Analyze	7
Identify relevant indicators	X	X	X			X	x		X		Analyze	6
Analyse cost per customer by sales rep	X		X	X	X	X	X		X		Analyze	7
Judge other companies by their numbers in context of history and peer group to identify critical points	X		X				X	X			Analyze	4
Analyse annual budgeting regarding allocation and intervene where historical or current context indicates a mismatch	X	X	X					X	X		Analyze	5
Analyse income brackets of similar employees for a salary negotiation	X		X				X				Analyze	3
Analyze patterns in product sales	X	X	X	X	X	X	X	X	X	X	Analyze	10
Determine optimized test prices for products and product groups			X			X			X	X	Analyze	4
Analyze patterns in product sales	X	X	X	X	X	X	X	X	X	X	Analyze	10
Determine optimized test prices for products and product groups			X			X			X	X	Analyze	4
Analyze recruiting ROI from different platforms by number of interviews and generated recruitments	X	X	X	X	X	X	X		X		Analyze	8
Analyze participant satisfaction from questionnaires in several categories	X		X	X	X	X	X	X	X		Analyze	8
Analyze customer pipeline regarding conversion timeline	X		X		X	X	X				Analyze	5
Analyze planning accuracy: Checking how much my plan and actual were apart in the last period of time	X		X								Analyze	2
Analyze reasons for revenue deviations, e.g. accounting errors, composition of costs	X		X	X	X	X	X		X		Analyze	7
Analyse employee happiness with recent development sprints	X		X		X		X			X	Analyze	5
Analyse critical backlog items, their delivery rate and on time execution	X		X			X	X	X	X	X	Analyze	7
Analyse data from employee satisfaction index (SAP Talk program)	X		X		X		X		X	X	Analyze	6
Analyze sales revenue from different products and choose appropriate sales trainings to address underperforming products	X		X		X		X	X	X		Analyze	6
Analyze impact of trainings on sales performance	X	X	X			X	X		X	X	Analyze	7
Control financials of the project: Compare plan and actual costs and do simple forecasting	X		X								Monitoring	2
Control cash flow: Keep in mind which payments are planned, ordered, payed or payed & received	X		X					X			Monitoring	3
Control resources: Compare booked personal expenditure per work package to plan	X		X					X			Monitoring	3
Control resources: Find anomalies in personell shortfall (illnesses)	X		X					X			Monitoring	3
Control satisfaction: Find relevant deviations in customer complaints							X	X	X		Monitoring	3
Control workload of departments: Is workload (in hours/available hours in department) somewhere below 90%? Where is it too high?								X			Monitoring	1
Control work hours per department and project type: customer, intern, r&d	X		X					X			Monitoring	3
Control profit per product: Compare cost for product with business volume	X		X		X			X			Monitoring	4
Compare Plan and Current per Indicator	X		X				X				Monitoring	3
Compare Plan and Current per Indicator	X		X								Monitoring	2
Check if progress and budget is within acceptable range	X		X					X			Monitoring	3
Check if participant satisfaction is above threshold	X		X					X			Monitoring	3
Check if ratio of conversions per opportunities is above threshold	X		X					X			Monitoring	3
Check if Revenue per product (-group), customer or industry deviates significantly from target and/or previous year	X		X					X			Monitoring	3
Check if growth rates are comparable to competitors	X		X				X	X			Monitoring	4
Check daily customer waiting and call time in support call center	X		X			X	X				Monitoring	4
Check logged time in system vs billed time to customer	X		X								Monitoring	2
Control if course participant number, satisfaction rate and completion percentage are up to plan	X		X					X			Monitoring	3
Control sales representative skill level and choose appropriate trainings to support	X		X					X			Monitoring	3
Analyse	23	8	25	8	13	13	19	9	18	10	26
Monitor	17	0	17	0	1	1	4	14	1	0	19

## Sheet: CSV_ttest
Task	Category	Count
1	Analyze	6
2	Analyze	2
3	Analyze	5
4	Analyze	4
5	Analyze	4
6	Analyze	4
7	Analyze	7
8	Analyze	6
9	Analyze	7
10	Analyze	4
11	Analyze	5
12	Analyze	3
13	Analyze	10
14	Analyze	4
15	Analyze	10
16	Analyze	4
17	Analyze	8
18	Analyze	8
19	Analyze	5
20	Analyze	2
21	Analyze	7
22	Analyze	5
23	Analyze	7
24	Analyze	6
25	Analyze	6
26	Analyze	7
27	Monitoring	2
28	Monitoring	3
29	Monitoring	3
30	Monitoring	3
31	Monitoring	3
32	Monitoring	1
33	Monitoring	3
34	Monitoring	4
35	Monitoring	3
36	Monitoring	2
37	Monitoring	3
38	Monitoring	3
39	Monitoring	3
40	Monitoring	3
41	Monitoring	4
42	Monitoring	4
43	Monitoring	2
44	Monitoring	3
45	Monitoring	3

## Sheet: CSV_Chi
Intent	RetrievingValue	Filter	ComputeDerivedValue	FindExtremum	Sort	DetermineRange	CharacterizeDistribution	FindAnomalies	Cluster	Correlate	Sum
Analyse	23	8	25	8	13	13	19	9	18	10	26
Monitor	17	0	17	0	1	1	4	14	1	0	19
