# Supplementary material for: Toward a Taxonomy for Adaptive Data Visualization in Analytics Applications
Source: Front Artif Intell. 2020 Mar 20;3:9. doi: 10.3389/frai.2020.00009 (PMC7861272; doi:10.3389/frai.2020.00009)
Supplement: Datasheet S4 — Study 4 raw data. [file Data_Sheet_4.xlsx]

## Sheet: Demog
		VP1	VP2	VP3	VP4	VP5	VP6	VP7	VP8	VP9	VP10
	Zeit	45	41	31	26	43	50	48	42	35	37
	Alter	39	27	53	25	47	27	34	27	57	48
	Education	4	4	4	3	4	4	4	3	4	1
	Data Analysis	5	5	4	5	5	3	4	5	3	5
	Statistical Education	3	4	3	3	4	3	4	2	3	3

## Sheet: Rank
	RANK
	Stimulus	VP1	VP2	VP3	VP4	VP5	VP6	VP7	VP8	VP9	VP10
	3V - A - Hours	1	1	2	1	1	2	3	1	2	1
	3V - A - Cars	1	1	7	1	2	6	3	5	3	1
	3V - M - Hours	4	2	11	5	3	11	5	7	1	3
	3V - M - Cars	4	2	12	5	7	8	5	6	1	8
	5V - A - Procurement	2	5	6	3	5	1	1	11	2	6
	5V - A - Sales	2	5	3	3	4	3	1	4	2	6
	5V - M - Procurement	5	4	1	6	10	4	4	3	2	4
	5V - M - Sales	5	4	10	6	12	4	4	2	2	4
	7V - A - Employees	3	6	5	2	8	10	1	12	3	7
	7V - A - Coding	3	6	4	2	6	9	1	8	4	5
	7V - M - Employees	6	3	9	4	9	7	2	10	1	2
	7V - M - Coding	6	3	8	4	11	5	2	9	1	2
	Mit Rangteilung
	Stimulus	VP1	VP2	VP3	VP4	VP5	VP6	VP7	VP8	VP9	VP10
	3V - A - Hours	1.5	1.5	2	1.5	1	2	7.5	1	8	1.5
	3V - A - Cars	1.5	1.5	7	1.5	2	7	7.5	5	10.5	1.5
	3V - M - Hours	7.5	3.5	11	9.5	3	12	11.5	7	2.5	4
	3V - M - Cars	7.5	3.5	12	9.5	7	9	11.5	6	2.5	12
	5V - A - Procurement	3.5	9.5	6	5.5	5	1	2.5	11	8	9.5
	5V - A - Sales	3.5	9.5	3	5.5	4	3	2.5	4	8	9.5
	5V - M - Procurement	9.5	7.5	1	11.5	10	4.5	9.5	3	8	6.5
	5V - M - Sales	9.5	7.5	10	11.5	12	4.5	9.5	2	8	6.5
	7V - A - Employees	5.5	11.5	5	3.5	8	11	2.5	12	10.5	11
	7V - A - Coding	5.5	11.5	4	3.5	6	10	2.5	8	12	8
	7V - M - Employees	11.5	5.5	9	7.5	9	8	5.5	10	2.5	4
	7V - M - Coding	11.5	5.5	8	7.5	11	6	5.5	9	2.5	4

## Sheet: Rating
	Rating (Raw)
	Complexity	Intent	Trial	VP1	VP2	VP3	VP4	VP5	VP6	VP7	VP8	VP9	VP10
	Low	Analysis	1	4	5	4	5	4	5	5	4	2	5
	Low	Analysis	2	3	4	3	5	3	3	4	4	2	4
	Low	Monitoring	1	2	4	3	5	3	2		4	4	1
	Low	Monitoring	2	1	4	2	2	2	3	1	4	2	3
	Medium	Analysis	1	3	1	2	4	2	5	2	2	1	2
	Medium	Analysis	2	3	4	4	4	2	4	5	4	3	4
	Medium	Monitoring	1	2	2	5	4	1	4	3	5	3	3
	Medium	Monitoring	2	2	2	4	3	1	4	3	5	2	3
	High	Analysis	1	2	2	3	4	2	3	3	2	2	4
	High	Analysis	2	2	3	2	3	2	4	1	3	1	3
	High	Monitoring	1	1	3	3	5	2	3	3	2	4	4
	High	Monitoring	2	3	3	4	5	1	4	4	3	4	4
	Rating (Aggregated)
	Stimulus			VP1	VP2	VP3	VP4	VP5	VP6	VP7	VP8	VP9	VP10
	Low	Analysis		3.5	4.5	3.5	5	3.5	4	4.5	4	2	4.5
	Low	Monitoring		1.5	4	2.5	3.5	2.5	2.5	1	4	3	2
	Medium	Analysis		3	2.5	3	4	2	4.5	3.5	3	2	3
	Medium	Monitoring		2	2	4.5	3.5	1	4	3	5	2.5	3
	High	Analysis		2	2.5	2.5	3.5	2	3.5	2	2.5	1.5	3.5
	High	Monitoring		2	3	3.5	5	1.5	3.5	3.5	2.5	4	4

## Sheet: Rating csv
complexity	intent	Rating
1	analysis	4
1	analysis	5
1	analysis	4
1	analysis	5
1	analysis	4
1	analysis	5
1	analysis	5
1	analysis	4
1	analysis	2
1	analysis	5
1	analysis	3
1	analysis	4
1	analysis	3
1	analysis	5
1	analysis	3
1	analysis	3
1	analysis	4
1	analysis	4
1	analysis	2
1	analysis	4
1	monitoring	2
1	monitoring	4
1	monitoring	3
1	monitoring	5
1	monitoring	3
1	monitoring	2
1	monitoring	4
1	monitoring	4
1	monitoring	1
1	monitoring	1
1	monitoring	4
1	monitoring	2
1	monitoring	2
1	monitoring	2
1	monitoring	3
1	monitoring	1
1	monitoring	4
1	monitoring	2
1	monitoring	3
2	analysis	3
2	analysis	1
2	analysis	2
2	analysis	4
2	analysis	2
2	analysis	5
2	analysis	2
2	analysis	2
2	analysis	1
2	analysis	2
2	analysis	3
2	analysis	4
2	analysis	4
2	analysis	4
2	analysis	2
2	analysis	4
2	analysis	5
2	analysis	4
2	analysis	3
2	analysis	4
2	monitoring	2
2	monitoring	2
2	monitoring	5
2	monitoring	4
2	monitoring	1
2	monitoring	4
2	monitoring	3
2	monitoring	5
2	monitoring	3
2	monitoring	3
2	monitoring	2
2	monitoring	2
2	monitoring	4
2	monitoring	3
2	monitoring	1
2	monitoring	4
2	monitoring	3
2	monitoring	5
2	monitoring	2
2	monitoring	3
3	analysis	2
3	analysis	2
3	analysis	3
3	analysis	4
3	analysis	2
3	analysis	3
3	analysis	3
3	analysis	2
3	analysis	2
3	analysis	4
3	analysis	2
3	analysis	3
3	analysis	2
3	analysis	3
3	analysis	2
3	analysis	4
3	analysis	1
3	analysis	3
3	analysis	1
3	analysis	3
3	monitoring	1
3	monitoring	3
3	monitoring	3
3	monitoring	5
3	monitoring	2
3	monitoring	3
3	monitoring	3
3	monitoring	2
3	monitoring	4
3	monitoring	4
3	monitoring	3
3	monitoring	3
3	monitoring	4
3	monitoring	5
3	monitoring	1
3	monitoring	4
3	monitoring	4
3	monitoring	3
3	monitoring	4
3	monitoring	4
